# Supplementary material for: Fas2EB112: a tale of two chromosomes
Source: G3 (Bethesda). 2024 Mar 6;14(5):jkae047. doi: 10.1093/g3journal/jkae047 (PMC11075550; doi:10.1093/g3journal/jkae047)
Supplement: jkae047_Supplementary_Data [file jkae047_supplementary_data.zip]

Archive with 7 entries (7 files):
- Supplemental_Figure_1_G3-2024-404945.pdf
- Supplemental_Figure_2_G3-2024-404945.pdf
- Supplemental_Figure_3_G3-2024-404945.pdf
- Supplemental_Figure_4_G3-2024-404945.pdf
- Supplemental_Material_Legends_G3-2024-404945.docx
- Supplemental_Movie_1_G3-2024-404945.avi
- Supplemental_Tables_1-2_G3-2024-404945.pdf
